# Supplementary material for: Search, reuse and sharing of research data in materials science and engineering—A qualitative interview study
Source: PLoS One. 2020 Sep 15;15(9):e0239216. doi: 10.1371/journal.pone.0239216 (PMC7491734; doi:10.1371/journal.pone.0239216)
Supplement: S2 Text — (TXT) [file pone.0239216.s002.txt]

S2: Collection of used quotes in the paper
(Supplemental material to the paper: Search, reuse and sharing of research data in materials science and engineering - a qualitative interview study)
“these data in order to validate or to calibrate the theoretical model” P5
“I would really need the raw data, actually, to really compare it (to my research), but many a times it is not only the data that is missing, but also the how the experiments were performed.” P2 
 “In order for such a thing to be really useful for future research, one would have to describe the origin of this data much more precisely, which is not done. So, while it's the type of experiment that's been described, but as exactly as the samples are being processed and initial states, these are the quantities that, in my experience and my observation, are often missing.” P11
“The circumstances and conditions that led to the data, if this is not somehow clearly shown or the experimenter himself did not think carefully and planned or even supervised, then you just have any data as a result and the next one does the same experiment with the same material and there comes out something completely different.” P11
“Even if you measure the same material (from same provider) in two different labs using the same device, the results might not be even close. Or sometimes the same type of device from different manufacturers will also give you data variation on the same material...” P8
“We try to get the material characterised ourselves. Either we can do it locally or we have to visit someone, visit some labs to do experiments there or we have to send the material really to a company who does this job.” P8 
“I think you need to take a lot of time to find the exact data that you need.” P10
“It's very rare actually to find the data you can use.” P6
“In this community, it's not like there is a standard library or database, you just go there you can get all the information - it is like it is scattered everywhere. Everyone is measuring different things based on the interest and there is no common database for you to just search.” P8
“The problem is always that, there is often a lack of data that the dataset is complete and useful for my work.” P11
“Even if one finds one or the other in the literature, it is so that certain quantities are missing and if you ask then, of course, you will not find them after a few years, which is a pity.“ P11
“We always block that data because we do not want that anyone does anything with this data without any control. This is a must to avoid "nonsense production". So I think that's a bit dangerous.“ P12 
“You need to spend time to prepare them in a way so that other people can understand what they are. Because raw data is usually messy, you need to label it, you need to make it tidy that other people can understand what is going on in your big data and sometimes we don't have that time to spend and tidy up our data.” P4
“I need to report my progress and these things to my line manager and to the university. I'm not sure if this (data sharing) is something I can report.” P4
(The) “funding agency is again giving you funds when they look at your CV: how many papers you have published and so on. The criteria … They would promote the open data project, but at the same time they are looking how many papers you have published.” P2
“It (data sharing) would also have to be rewarded in that respect (…) If they (data) are published in such a way that they are provided with a publication number, as on the level of a paper and that e.g. he can use it in his reference list and also in his list of publications, which is also credited him, in a dissertation - well, there is the PhD-thesis, but if he did it properly, this documentation of the data, then this is an additional effort and I would say, this should be rewarded.” P11
“But I think the point is these things are never reaching to the most researchers. (…) 
And also, the point is, normally you should be reached supervisor level. If the supervisor doesn't know, normally, the student will never know.” P8
“The competition has such a high level now that people are more interested in doing science, but in a closed room, in a closed laboratory, they do not want to really, maybe, some of them, they do not really want to share too much their information, too much their data.” P2
“On the one hand, we want to publish, what do I know, open to the public the models that we develop, also open to the public data that we generate, so that we parametrise the models. That's all legitimate and sounds very well. On the other hand, we too, and everyone at the university, I believe, is in some competition with others. And there I have my fundamental problem. I'm not sure, if I want to do everything Open Access. Because I say we build know-how, over many years, skills. Do I want to share everything?“ P3
“Again, that would need such a clear definition, a given structure, where somebody simply copies the data into the corresponding file and does not have to think about it oneself, because if he himself starts, somehow setting up a database structure for his data and everybody has a different one, then that's too much of an effort to use that.” P11
„generating added value for, maybe in other contexts too.” P1
“These FAIR arguments that it has to be freely accessible, like it has metadata to understand the data.” P7
“Save a lot of money and a lot of time.” P10
“The data should be accessible without every time you have to ask the author for the data.” P8
“I am learning a lot in this interview.” P9
